# Supplementary material for: Detailed Characterization of Small Extracellular Vesicles from Different Cell Types Based on Tetraspanin Composition by ExoView R100 Platform
Source: Int J Mol Sci. 2022 Aug 1;23(15):8544. doi: 10.3390/ijms23158544 (PMC9369185; doi:10.3390/ijms23158544)
Supplement: Supplementary file 1 [file ijms-23-08544-s001.zip]

Archive with 2 entries (2 files):
- 220727_Supplementary information_proof_MS.pdf
- Table S1.xlsx
